# Supplementary material for: Comparison of American Quarter Horses Competing in Western Pleasure, Hunter under Saddle, and Reining Using Linear Traits
Source: Animals (Basel). 2021 Sep 30;11(10):2861. doi: 10.3390/ani11102861 (PMC8532615; doi:10.3390/ani11102861)
Supplement: Supplementary file 1 [file animals-11-02861-s001.zip]

Archive with 1 entries (1 files):
- animals-1292516-supplementary.pdf
